# Supplementary material for: Propensity-Matched Analysis of Early and Long-Term Clinical Outcomes with Self-Expandable Prostheses in TAVR: Portico vs. CoreValve Evolut R
Source: J Clin Med. 2025 Feb 24;14(5):1523. doi: 10.3390/jcm14051523 (PMC11900177; doi:10.3390/jcm14051523)
Supplement: Supplementary file 1 [file jcm-14-01523-s001.zip]

Archive with 1 entries (1 files):
- jcm-3434058-supplementary.pdf
